# Supplementary material for: Mapping the evidence on outcomes of childhood out-of-home care: A scoping review of reviews
Source: PLoS One. 2026 Feb 25;21(2):e0325409. doi: 10.1371/journal.pone.0325409 (PMC12935228; doi:10.1371/journal.pone.0325409)
Supplement: S2 File — (XLSX) [file pone.0325409.s002.xlsx]

## Sheet: HEW
Study	Factor level	Factors	Relationship between factors and outcomes	Outcome indicator
Ãlvarez, 2022	1	Resilience	Individual-level resilience factors Creative processes (e.g. art; n=1) helped with overcoming mental health and substance abuse problems. Mixed evidence for mediating impact on mental wellbeing: reduced depression and trauma symptoms in transgender youth but not for LGBT homeless youth.	b1m,b4
Ãlvarez, 2022	3	Access to education, Sexual orientation/gender identity-specific services	Community-level resilience factors (n=7) Access to education helped youth to overcome adversities and empowered youths to achieve a better future. Support programmes to finance education were crucial for wellbeing. Sexual orientation/gender identity-specific services helped to improve wellbeing. LGBT youth centres helped homeless youth access shelter and acted as their main source of support. Acc…	b5
Batty, 2022	1	Sex, age of entry into care	Total mortality The association remained of equal magnitude according to sex and birth year. Adolescence exposure: Higher risk (2.47 [0.98–6.52]) compared to early childhood (1.75 [1.25–2.45]). Completed suicide The magnitude of this association was weaker in men than in women.	a3, a5
Batty, 2022	5	Study quality	Total mortality The association was stronger in higher-quality studies and was of equal magnitude according to geographical region. Completed suicide The magnitude of this association was weaker after adjustment for multiple covariates and in lower-quality studies.	a3,a5
Batty, 2022	4	Exposure to state care in childhood	Total Mortality in Adulthood Direction: Positive association (increased risk of mortality). Quantitative evidence: Risk ratio 2.21 (95% CI 1.62–3.02). Strength: From multiple studies (13 studies, n = 3,223,580). Completed Suicide in Adulthood Direction: Positive association (increased risk of completed suicide). Quantitative evidence: Risk ratio 3.35 (95% CI 2.41–4.68). Strength: From multiple st…	a3,a5				Factor level	code
Bronsard, 2016	4	Country	Any mental disorder: A significant moderator was country (b = 0.09, P < 0.05).	b1m				Individual child level	1
Bronsard, 2016	5	Diagnostic criteria	Diagnostic criteria: Any depressive disorder: Direction: Positive association (greater prevalence linked to specific diagnostic criteria). Strength: From multiple studies (significant moderator: b=0.12, Informants: Major depressive disorder: The prevalence estimates ranged from 1% to 23%. The random effects pooled prevalence estimate was 12% (95% CI 5-18, P < 0.001, I2 = 96.2%). Direction: Positi…	b1m				Socio-relational level	2
Bronsard, 2016	1	Functional impairment, Mean age	Functional impairment: Any Depressive Disorder: The prevalence estimates ranged from 3% to 38%. The random effects pooled prevalence estimate was 11% (95% CI 7-15, P < 0.001, I2 = 93.7%). Direction: Positive association (higher prevalence linked to greater functional impairment). Strength: From meta-analysis of multiple studies (significant moderator: b=0.15, P<0.001). Mean age: Attention-Deficit…	b1m				Community level	3
Brown, 2014	4	Type of placement	No significant differences in mental health outcomes between children in kinship and non-kinship care. Children in kinship care may be less likely to receive mental health services.	b1m,b3				System level	4
Carr, 2020	2	Abuse	The rates of Axis I or II Disorders of DSM-IV, General mental health problems, Lifetime anxiety disorders, Lifetime PTSD, Lifetime depressive disorders, Personality disorders, Lifetime drug and alcohol use disorders, Suicidality and self-harm, Current complex PTSD, Frequent physical illness, Frequently hospitalized for physical health problems, and Sexual problems were significantly higher among …	a3,b1p,b2,b1m,b3,b4				Other factors	5
Collins, 2016	1	Income, Housing Stability	Income: Lack of income is a barrier to accessing healthcare services (e.g., paying for medications for physical and mental illnesses). Housing Stability: Unstable housing limits access to medications for physical and mental health needs.	b3
Collins, 2016	3	Provider Networks, Healthcare Insurance, Life Skills Training	Provider Networks: Availability of providers impacts access; positive or negative, depending on availability. Healthcare Insurance: Adequate insurance determines accessibility; positive if present, negative if absent. Life Skills Training: Essential for navigating healthcare systems and improving accessibility.	b3				Outcome indicator	code
Costa, 2019	2	Attachment, social skills, self-esteem, Alienation in peer relationships, Communication with peers, Sibling relationships, Larger families, Maltreatment, Problems with teachers and peers, Living far from parents, family history of mental health disorders	Positive Factors Influencing Active Coping: Peer attachment (communication and trust), social skills (assertion, empathy), and self-esteem have positive and significant direct effect on active coping (single study). Negative Factors Influencing Avoidant Coping: Alienation in peer relationships: Positive significant effect on avoidant coping (single study). Positive Factors Influencing Emotional S…	b1m,b3				Mental & emotional health	b1m
Costa, 2019	2	Stress and coping, Poor academic achievement, Low self-esteem	Multiple studies found that behavioral and emotional problems are predicted by higher levels of stress in everyday life, coping with stress, using avoidant coping strategies, seeking social support and frequent expression of emotions as coping strategies, and poor academic achievement. Low self-esteem: Positively predicts depressive symptoms (multiple studies). Utilisation of Mental Health Servic…	b1m,b3				Healthy living behaviours	b4
Costa, 2019	4	Type of care, Unfavourable institutional climate, Previous foster care or adoption breakdown	Protective Factors Reducing Risk Behaviours: Institutional care: Significant decrease in health risk behaviours over time (10–12 months later) (single study). Somatic, anxiety, depression, and interpersonal sensitivity symptoms: Higher in institutionalized adolescents compared to those in biological families (single study). Unfavourable institutional climate (rigid and unpleasant): Predicts behav…	b1m,b3,b4				General health & wellbeing	b5
DiGiovanni, 2021	4	Sibling Placement	Child Wellbeing Direction: Mixed Positive: Some studies report positive impacts on mental wellbeing outcomes. Negative: Some studies report negative impacts on wellbeing outcomes. Neutral: Some studies report no impact. Strength: Inconsistent conclusions from longitudinal studies. Additional loss and grief Benefits: Avoids additional loss and grief, provides a lifelong bond and connection, and cr…	b1m				Service access & utilisation	b3
Dubois-Comtois, 2021	5	Type of evaluator	Type of evaluator Caretakers: Direction: Positive association (greater mental health problems identified). Strength: Based on multiple studies (k = 26, d = 0.33, p < .001, CI [0.16, 0.50]). Teachers: Direction: Positive association (greater mental health problems identified). Strength: Based on multiple studies (k = 9, d = 0.30, p < .001, CI [0.14, 0.45]). Children: Direction: Positive associatio…	b1m				Physical health & disability	b1p
Dubois-Comtois, 2021	4	Type of foster care placement, Time spent in foster care, Number of placements	Type of foster care placement Kinship care: Direction: No significant difference in mental health problems compared to non-placed children. Strength: Based on multiple studies (k = 13, d = 0.02, p > .10, CI [-0.14, 0.17]). Traditional foster care: Direction: Positive association (greater mental health problems compared to non-placed children). Strength: Based on multiple studies (k = 19, d = 0.22…	b1m				Reproductive & sexual health	b2
Eastman, 2019	1	Ethnicity, Runaway history, History of incarceration/delinquency, Lower Educational Attainment, Less Employment (Women Only), Lack of a Checking or Savings Account, Parenting	Risk of pregnancy or child birth: Ethnicity (e.g., people of colour, Latina, Black, Native Americans): Positive association (linked to increased risk). Runaway history: Positive association (linked to increased risk). History of incarceration/delinquency: Positive association (linked to increased risk). Emancipated from foster care: Positive association (linked to increased risk). Risk of Early P…	b1m,b2				Suicidality & self-harm	a3
Eastman, 2019	3	Homelessness	Homelessness: Negative (associated with early parenthood).	b2				All-casue Mortality	a5
Eastman, 2019	2	Lacking stable adult relationships	Lacking stable adult relationships: Positive association (linked to increased risk of early parenthood).	b2
Eastman, 2019	4	Type of care	Type of care (e.g., non-relative care, congregate care, kinship care, relative foster homes): Mixed findings; Non-relative care or congregate care linked to higher birth rates compared to kinship or guardian care (Positive association from one study). Relative foster homes linked to increased risk of childbirth compared to non-relative care (Positive association from one study).	b2
Engler, 2020	2	Maltreatment	Types of Maltreatment: Direction: Neglect, physical abuse, and sexual abuse predict mental illness: sexual abuse increases depression; physical abuse increases conduct disorder, ODD, major depressive disorder, anxiety, and PTSD; Neglect increases depression and anxiety; Emotional abuse increases suicidality Strength: Multiple studies; frequently reported as predictors.	a3,b1m
Engler, 2020	4	Placement after maltreatment vs. remaining at home	Placement after maltreatment vs. remaining at home: Direction: Mixed (both groups show poorer adaptation than non-maltreated controls). Strength: Based on a single study.	b1m
Engler, 2020	4	Placement Instability, Number of placements, Type of placement	Placement Instability: Direction: Positive association (placement instability increases suicidality). Strength: Based on a single study. Number of placements: Direction: Positive association (more placements increase risk of poor mental health outcomes). Strength: Found in 4 of 10 studies (mixed evidence, but majority show a positive association). Type of placement (kinship care vs. group homes) …	a3,b1m
Evans, 2017	4	Being in care	Suicidal Ideation Higher prevalence among children and young people in care (24.7%) compared to non-care populations (11.4%). The estimated odds ratio = 2.00, 95% CI: 0.91-4.38. Suicide Attempt Direction: Positive. Prevalence of suicide attempt among children and young people in care was 3.6%, compared to 0.8% in non-care populations. Individuals in care were more than three times as likely to at…	a3
Goemans, 2015	5	Length of study (Shorter vs. Longer), Sample Size (Small vs. Large Studies), Overall Effect Across Measurement Points	Length of study (Shorter vs. Longer) Direction: Mixed Shorter timespan (< 1 year): No significant improvement or deterioration (g = 0.08, p = .33). Longer timespan (≥ 1 year): Trend toward negative development (g = -0.31, p = .06). Sample Size (Small vs. Large Studies) Direction: Mixed Small sample sizes (< 80): Positive outcomes (g = 0.33, p < .05). Large sample sizes (≥ 80): Negative outcomes (…	b1m
Häggman-Laitila, 2019	1	Doubts concerning the effectiveness of services, Fear of the side effects of medication, Limited awareness of health services and illnesses.	Access to health services: Care leavers experience doubts concerning the effectiveness of services, fear of the side effects of medication, limited awareness of health services and illnesses, and lack of commitment to treatment.	b3
Häggman-Laitila, 2019	3	Lack of support for commitment to treatment, Transportation problems, No health insurance.	Access to health services: Care leavers experience transportation problems, no health insurance, and lack of support for commitment to treatment.	b3
Häggman-Laitila, 2020	5	Intervention programmes	Single-Focused Programs Factor: IHeLP Intervention (substance use intervention) Outcome: Higher marijuana percent days abstinent and Readiness for health behaviour changes Direction: Positive (compared to the control group) Factor: Housing programs Outcome: Reduction in sexually transmitted infections Direction: Positive Multi-Focused Programs Factor: Housing programs with independent living serv…	b1m,b2,b4,b5
Hassall, 2021	2	Attachment quality	All four studies that looked at child outcomes of connectedness and foster/kinship caregiver found that child attachment quality was associated with higher child well-being	b5
Hayes, 2023	2	Separation challenges	Overcoming Trauma -The process of being removed from their home and family was a traumatic experience with many associated emotions and feelings -Depression or sadness was apparent in many voices, particularly in the earlier stages of foster care, when missing biological families in particular -Many young people appeared to display incredible self-determination to move forward and problem solve f…	b1m
Hurry, 2023	1	Dental care experience, psychological issues	Barriers: themes identified related to perceived barriers to accessing dental care by LAC: (i) the lack of dental care experience because of their irregular attendance before and during their care placement and (iv) psychological issues (such as dental anxiety) making dental treatment more complicated.	b3
Hurry, 2023	4	Lack of integrated services, lack of targeted promotion	Barriers: themes identified related to perceived barriers to accessing dental care by LAC: (ii) the lack of integrated working between health and social care teams and (iii) the lack of self-care and oral health promotion aimed at LAC and their carers.	b3
Johnson, 2019	5	Campus Policies and Programs Inviting Family Members to Campus	Direction of Association: Negative (exacerbates feelings of isolation and marginalisation) Qualitative insight: The effect is described in qualitative terms, focusing on participants' emotional experiences. Strength of Association: Reported in a single study (qualitative evidence).	b1m
Kääriälä, 2017	4	Placement in out-of-home care	Direction: Positive association (placement in OHC increases the risk). Strength: Indicated by multiple studies (comparative analysis with peers outside OHC). Sex and age of entry into care: Men and children placed as teenagers may have higher risk of mental health problems (Psychiatric diagnoses, Consumption of psychotropic medication, and Psychiatric hospital care) than females and children plac…	a3,b1m
Kääriälä, 2017	1	Sex, age of entry into care, school failure, and poor school performance, Mental health problems, substance abuse, accidents, and suicides.	Mental Health Problems: Males and children placed as teenagers may have higher risk of psychiatric diagnoses, consumption of psychotropic medication, and psychiatric hospital care than females and children placed at younger ages. Teenage Parenthood: Children placed as teenagers have the highest risk. School failure is a risk factor for teenage childbirth. Drug and alcohol abuse and suicide attemp…	b1m,b2,b3,b4,a5
Kang-Yi, 2017	1	Disability, Race/ethnicity	Studies included in the review find that the majority of youth in foster care drop out of their behavioral health treatment within a short period after leaving foster care. Youth exiting the foster care system with disabilities compared to those without disabilities have a significantly lower quality of life and more behavioral health diagnoses in adulthood. African American and Asian children in…	b3,b4,b5
Kekoni, 2019	3	Access to services	Access to mental health, substance abuse, employment, and independent living services significantly influences developmental outcomes like mental health problems. However, the effects vary inconsistently across Latino, Caucasian, and African-American foster care alumni, regardless of gender and age.	b1m
Kekoni, 2019	2	Having a non-kin natural adult mentor	Having a non-kin natural adult mentor for over a year at 18 is associated with reduced depression and stress. This is based on one study, controlling for multiple variables (e.g., gender, race/ethnicity, maltreatment history, psychiatric history, custody status).	b1m
Kekoni, 2019	4	Kinship care placement, Non-kin natural adult mentor	A correlates review found that kinship care was related to less emotional and mental health problems and higher levels of good health as adults.	b1m,b5
Lee, 2023	1	Race and Ethnicity	Race and Ethnicity General Health: Limited evidence; results were consistently non-significant across studies. Physical or Developmental Delay or Disability: Non-significant for physical or developmental delay. Mixed findings for associations involving disability. Chronic or Serious Illness: No association; limited evidence from the available studies. Health-Compromising Behaviours: Mixed finding…	a5,b1p,b4,b5
Loomis, 2020	3	Community Violence Exposure	Community violence exposure interacts with other variables to worsen psychosocial problems and post-traumatic stress, but only as a moderator. Strength: Single study.	b1m
Loomis, 2020	2	Sexual Abuse, Time of Victimization, Number of sexual abuse perpetrators and Age at first abuse	Sexual abuse: positively predicted mental health problems, co-occurring substance use and higher levels of sexual and non-sexual rumination. Strength: Single study among aging out and former foster youth. Time of Victimization: Pre-foster care: Negative (significantly predicted distress when included in the model). During foster care: Not significant. Strength: Single study. Number of sexual abus…	b1m,b2,b4
Lou, 2018	1	Resilience	Higher levels of resilience were associated with better outcomes: higher levels of positive development, better wellbeing (low to moderate association) and higher positive coping strategies; lower general distress, and higher self-reported happiness. Each outcome was sourced from one study.	b5,b1m
Milde, 2021	1	Gender (Males), Females Becoming Parents, Adolescence vs. Young Adulthood (Age Groups), Age at Placement	Gender (Males): One study highlighted that males in long-term foster care exhibited a higher frequency of suicide, with the risk primarily driven by psychosocial vulnerabilities. Females Becoming Parents: Among female care leavers who became parents, the suicide risk was twofold compared to the general population (RR = 2.00, 95% CI = [1.50, 2.50]), rising to 5.52 (95% CI = [4.50, 6.80]) if their …	a3
Milde, 2021	2	Maternal SES and Parental Psychosocial Risks	Maternal SES and Parental Psychosocial Risks: Suicide risk among children in care is associated with maternal SES and parental psychosocial factors, such as psychiatric diagnoses, substance or alcohol misuse, and criminal behaviour.	a3
Milde, 2021	4	Foster Care, Long-Term Foster Care, Foster Care Duration, Former Foster Care	Foster Care: Suicide risk is elevated among foster care children and care leavers, with the risk being twofold to sevenfold higher compared to the general population, as supported by findings from six studies. Long-Term Foster Care: Two studies reported that children in long-term foster care have a significantly elevated suicide risk, with relative risks of 2.20 (95% CI = [1.80, 2.70]) and 2.45 (…	a3,a5
Nuñez, 2022	1	Proportion of youth with emotional abuse	Mental health: The only study included on assets that protect mental health showed that emotional intelligence was predictive of both quality of life and psychological distress while controlling for general intelligence.	b1m,b5
Nuñez, 2022	2	Social relationships	Social relationships (such as those with a mentor and foster carer) were associated with lower levels of stress and higher life satisfaction, and duration of relationship had a negative relationship with depressive symptoms (the longer the relationship, the less symptoms).	b1m
Nuñez, 2022	4	Foster care characteristics	Physical health: Foster care characteristics, specifically placement stability and extended care, protected foster youth against poor physical health outcomes. Placement stability can protect against teenage pregnancy. Participation in extended care also protected against risky sexual behaviours (like inconsistent condom use).	b1p,b2
Osei, 2016	4	Treatment Foster Care	Treatment Foster Care was hypothesised to yield greater benefits, and for self-reported use of illicit drugs, the outcome aligned with the hypothesised direction.	b4
Phillips, 2023	1	Age of Exit from Care, Resilience and Coping Styles, Multiple Problems and Pregnancy History, Housing, Employment, Education, and Finances, Criminal Justice System Contact, Parenthood, Migrant Status	Age of Exit from Care: Direction: Mixed (one study found associations with mental health outcomes, the other did not) Strength: From two primary studies (2/4 included studies) Resilience and Coping Styles: Direction: Resilience negatively associated with depression; mixed findings for coping styles. Strength: Qualitative (language suggests variability in coping style outcomes) Multiple Problems a…	a3,b1m,b4
Phillips, 2023	2	Childhood Trauma and Maltreatment, Social Support	Childhood Trauma and Maltreatment: Direction: Mixed (narrative review: associations with mental health outcomes varied) Strength: Evidence from multiple studies Social Support Direction: Positive (greater support associated with better mental health) Strength: Evidence from multiple studies (2/3 for pre-care support, 3/3 for concurrent support)	b1m
Phillips, 2023	4	Foster Care Programme, Placement Stability, Runaway status and Residential home placement	Foster Care Programme: Direction: Positive (programme alumni had better outcomes than controls) Strength: Strong experimental evidence from one primary study Placement Stability: Direction: Positive (stability associated with better mental health) Strength: From a single primary study (1/4 included studies) Runaway status and Residential home placement: Having a runaway status and being in a resi…	b1m,b4
Poitras, 2022	2	Parental Contact	Two studies indicate that greater parental contact is associated with increased psychological distress and emotional problems in foster children.	b1m
Poon, 2021	5	Formal mentoring programs	Foster youth participating in mentoring programs showed improved service utilisation, indicating enhanced access to and use of necessary support services.	b3
Quarmby, 2016	1	PA knowledge, skills, self-efficacy, and individual socioeconomic circumstances.	Association: Influences PA engagement among children in care. Direction: Mixed (depending on whether knowledge, skills, and socioeconomic circumstances are positive or negative). Strength: General observation, derived from a qualitative review.	b4
Quarmby, 2016	2	Presence of friends, Improved peer and adult relationships.	Association: Increases the desire of children in care to engage in specific activities, such as sports. Strength: Derived from qualitative data, generalisable across interpersonal contexts.	b4
Quarmby, 2016	4	Specific practices in Residential Care Homes, Proximity to facilities and access to equipment, Presence of a recreational director, Constraints of the care system, Lack of free sport and leisure	Specific practices in Residential Care Homes, such as scheduling conflicts (counselling, therapy, meetings, appointments) during PA time prevents access to PA. Proximity to facilities and access to equipment: Positive if facilities are accessible and equipment is available; negative otherwise. Presence of a recreational director: Significant predictor of PA among children in care. Direction: Posi…	b4
Seker, 2022	4	Foster or residential care history	The pooled prevalence rate for any mental disorder in adults with a foster or residential care history based on child welfare placement was 29.89 [95% CI (23.36, 37.36). Adults with a foster or residential care history resulting from child welfare placement showed significantly higher rates of any mental disorder [OR = 1.56, 95% CI (1.14, 2.13), p = .0061] compared with the general population. Fo…	b1m,b4
Steels, 2017	1	Learning strategies for dealing with emotions	Learning strategies for dealing with emotions (e.g., talking and thinking about emotions): Positive (improved ability to deal with difficult emotions). Strength: From qualitative evidence.	b1m
Steels, 2017	4	Placement in residential homes, Working relationships between residential staff and health care professionals, Structure, Placement location	Mental Health Issues Placement in residential homes: Negative (increased mental health issues). This was linked to previous trauma and experiences before placement in residential homes. Strength: From multiple studies (four studies). Working relationships between residential staff and health care professionals: Mixed (contributory to increased mental health issues and stigmatisation). Strength: S…	b1m
Steels, 2017	2	Support and care from staff	Support and care from staff (e.g., treating children as their own, creating bonds): Positive (enhanced emotional development). Strength: From qualitative observations in one study.	b1m
Tang, 2023	4	Foster care exposure	Foster care group vs. economically secure control group Direction: Positive (foster care group reported higher BMI, hypertension, cardiovascular risk factors) Strength: From a single primary study	b1p
Tang, 2023	1	Sex	Stratification by Sex: Relations are stronger in females than males. Strength: From a single primary study	b1p
Thompson, 2016	2	Natural Mentoring	Natural Mentoring: Improved adjustment during the transition to adulthood (e.g., completing a high school diploma or GED, avoiding vulnerability, improved psychological well-being, resilience). Direction: Positive. Strength: Reported in 12 studies using quantitative and mixed methodologies. Favorable overall health: Direction: Positive. Strength: Reported in multiple studies. Decreased likelihood…	a3,b5,b1m,b2
Thompson, 2016	1	Age of Entry into Foster Care	Achievement of positive well-being outcomes during the transition to adulthood: Youth entering care at an older age experienced less favorable outcomes. Direction: Negative. Strength: Reported in two studies.	b5
Washington, 2018	4	Placement type	Residential treatment settings are associated with higher numbers of self-harm statements compared to foster care placements. Single comparison provided; based on qualitative evidence.	a3
Welch, 2015	4	Impermanence and high placement turnover, Multiple placements	Negative impact reported narratively with support from multiple studies	b1p,b1m
Welch, 2015	2	Parental substance misuse	Negative impact reported narratively with support from multiple studies	b1p,b1m
Wilson, 2020	5	Physical Activity Interventions	Rhythmic Exercise: Visual-Motor Integration: Positive, medium/large effect sizes, multiple studies (control group design). Aggressive Behaviour: Positive, medium/large effect sizes, multiple studies (control group design). Anxiety: Positive, small effect sizes, single study (single group design). Self-Esteem: Positive, small effect sizes, single study (single group design). General Behaviour: Pos…	a3,b1p,b1m,b4
Winokur, 2018	4	Type of care (kinship care vs foster care)	Mental health: The overall effect size estimate was OR = 0.51, 95% CI [0.42, 0.62]. Thus, children in foster care (n = 35,448) had 2.0 times the odds of experiencing mental illness as did children in kinship care (n = 15,303). Emotional health: The overall effect size estimate was OR = 0.50, 95% CI [0.38, 0.64]. Thus, children in kinship care (n = 126,054) had 2.0 times the odds of reporting posi…	b1m,b3
Wright, 2019	1	Child Personality	Child Personality: Quality of Life: positively predicted by low anxiety, support-seeking coping, high self-esteem (social acceptance and physical appearance) Strength: from multiple studies Suicide Risk: Higher interpersonal skills are protective against suicide risk. Strength: From a single study among Orphans in Guyana. Gender (female) and older age at assessment: associated with higher resilie…	a3,b1m,b5
Wright, 2019	5	Interventions	Animal-Assisted Psychotherapy (AAP): Improved depressive symptoms and feelings of inadequacy. Strength: From multiple studies. Stress Management: Reduced anxiety and depression risk. Strength: From a single study. Spiritual Intervention (Global): Enhanced psychological well-being, resilience, and physical health and decreased depressive symptoms. Strength: From a single study across 13 countries.…	a3,b1p,b1m
Wright, 2019	4	Care Quality, Institutional Characteristics, Banning corporal punishment	Care Quality: Better physical and cognitive development. Strength: From multiple studies. Institutional Characteristics: Better developmental outcomes in smaller institutions with fewer children per caregiver. Strength: From a single study. Banning corporal punishment: associated with reduction in PTSD severity. Strength: From a single study.	b1m,b5
Wright, 2019	2	Child-Parent Relationships, Sibling Relationships, Social Support	Child-Parent Relationships: Associated with fewer psychosocial problems. Strength: From a single study. Sibling Relationships: Protective against psychopathological symptoms. Strength: From a single study. Social Support: Associated with higher emotional well-being, reduced mental distress, better quality of life. Strength: From multiple studies.	b1m,b5
Zabern, 2018	4	A Warm, Stable, and Predictable Environment Adapted to the Child's Needs and Age	Direction: Positive association Strength: Observed in multiple studies	b1m
Zabern, 2018	1	Positive Self-Esteem, Participation in After-School Activities, Investment in Schooling,	Direction: Positive association Strength: Observed in multiple studies	b1m
Zabern, 2018	2	Regular Contact with Biological Parents, Less Exposure to Child Abuse and trauma	Direction: Positive association Strength: Observed in multiple studies	b1m
Zhang, 2021	1	Gender, Age, Ethnicity	Gender (Proportion of Male Children) Direction: Positive association, stronger among studies with a higher proportion of male children. Strength: Moderate effect size (SMD = 0.58 for ≥50% male vs. SMD = 0.40 for <50% male). Age (Younger vs. Older Children) Direction: Positive association, stronger among younger children. Strength: Moderate effect size (SMD = 0.53 for children <10 years vs. SMD = …	b5
Zhang, 2021	4	Geographic Location	Geographic Location (U.S. vs. Outside U.S.) Direction: Positive association, stronger in studies conducted in the U.S. Strength: Moderate effect size (SMD = 0.50 for U.S. vs. SMD = 0.28 for outside U.S.).	b5
Zhang, 2021	5	Trauma-Informed Care (TIC) Interventions, Time Period	Trauma-Informed Care (TIC) Interventions Direction: Positive association. Strength: Moderate effect size from multiple studies (SMD = 0.40 to 0.47, statistically significant). Time Period (Publication Year) Direction: Positive association, stronger in studies published after 2019. Strength: Moderate effect size (SMD = 0.60 for studies published in/after 2019 vs. SMD = 0.38 for studies published d…	b5

## Sheet: PLS
Study	Factor level	Factors	Relationship between factors and outcomes	Outcome indicator
Washington, 2018	2	Age of caregiver	Age of caregiver: Baseline logistic regression analysis in one study showed no significant relationship existed between age of caregiver and nonviolent delinquency.	d5
Yoon, 2018	4	Out-of-home care exposure, Type of out-of-home care	Offending Behaviour Factor: Out-of-home care vs. staying at hom3 Direction: Primarily positive (youth in out-of-home care exhibit higher offending behaviour[with convictions in some cases]). Strength: Supported by nine studies (82%) out of eleven; strong evidence. Factor: Type of out-of-home placement Direction: Youth in congregate care exhibited higher offending behaviour than those in foster ca…	d5,d1
Yoon, 2018	3	Neighborhood ethnic composition	Factor: Neighborhood ethnic composition Direction: Higher neighbourhood ethnic heterogeneity linked to increased delinquency arrests among foster care youth. Strength: Based on one study; weak evidence.	d1
Kääriälä, 2017	1	Poor school performance	Poor school performance was a risk factor for adulthood criminal behaviour in one study.	d5			Factor level	code
Strijbosch, 2015	4	Type of Youth Care	Children in institutional youth care exhibited more delinquent behaviour compared to those in non-institutional youth care. The statistical analysis of five studies showed a small-to-medium negative effect size (d = -0.329; z = 2.179, p b 0.05), indicating a moderately stronger tendency for delinquent behaviour in institutional settings.	d5			Individual child level	1
Loomis, 2020	2	Sexual abuse	One study found that experiences of sexual abuse positively predicted other forms of maltreatment in a sample of aging out and former foster youth.	c2			Socio-relational level	2
Winokur, 2018	4	Type of out-of-home care	Re-abuse: The overall effect size estimate was OR = 0.27, 95% CI [0.10, 0.71]. Thus, children in foster care (n = 659) had 3.7 times the odds of experiencing institutional abuse as did children in kinship care (n = 543).	c2			Community level	3
Carr, 2020	2	Abuse	There were significant associations between child abuse in long-term care and poorer outcomes. In the descending order of average frequency of occurrence, the main security outcomes were as follows: 37% had committed nonviolent crime, 30% had committed violent crime, and 12% had been imprisoned.	d5,d2			System level	4
DiGiovanni, 2021	4	Sibling placement	Qualitative studies highlighted both benefits and harms associated with sibling placement in care settings. Among the risks, sibling abuse was noted as a significant concern. However, despite this risk, the overall benefits of maintaining sibling relationships were often described as outweighing the potential harms.	c2			Other factors	5
Cameron-Mathiassen, 2022	4	Staff behaviour and safety measures	Peer violence and delayed staff intervention in fights were common, causing stress and anxiety. Hierarchical staff control further undermined safety, while trusted, respectful staff and safe spaces reduced violence and bullying.	c5,d5,c6
Thompson, 2016	2	Natural mentoring	Naturally mentored foster youth were more likely to have decreased likelihood to report having hurt someone in a fight in the past year in one study.	d5			Outcome indicator	code
Kang-Yi, 2017	1	Disability, Externalizing disorders	Health and behavioural health care: The study findings show the great physical and behavioral health treatment need that youth with disabilities have as they transition to adulthood aging out of foster care. Significantly more youth with disabilities than those without disabilities are found to be maltreated. Independent living in the community: One study found that 90% of youth with externalizin…	c2,d1			Offending behaviours	d5
Kekoni, 2019	2	Natural mentoring	The results of one study in the US indicated that having had a non-kin natural adult mentor (through formal or informal pathways) for over a year at 18 was associated with decreased stress level and arrests at 19, after controlling for the fostered youths gender, race/ethnic group, history of maltreatment, psychiatric history and custody status.	d1			Maltreatment, abuse & neglect	c2
Biehal, 2014	5	Geographic location, Thresholds for defining maltreatment	Geographic location Evidence from the US suggests that the proportion of children experiencing confirmed maltreatment varies annually, while UK data remain scarce and inconclusive. Evidence from a small number of American studies suggests 0.27 to 2%, estimates from England range from 3 to 4%, while one Australian state reports 19 per cent. Geographic location, Thresholds for defining maltreatment…	c2			Arrests, referrals & convictions	d1
Mazzone, 2018	1	Gender, Ethnicity, Peer Culture, Individual Vulnerability, Self-Efficacy and Happiness, Psychosocial Adjustment	Bullying Factor: Gender Relationship: Mixed—gender differences show boys experience more physical bullying, while girls face more relational victimisation. Strength: Consistent with findings from studies on school bullying. Factor: Ethnicity Relationship: Minoritized children are more likely to face racist name-calling and discrimination from peers, though some studies report no impact. Strength:…	d5,c6,c1, c2			General safety & risk	c5
Mazzone, 2018	4	Residence in Residential Care Settings (RCS), Length of Stay, Size of Residential Homes, Staff Behaviour, Length of Stay	Bullying Factor: Residence in Residential Care Settings (RCS) Relationship: Evidence from two studies indicates that bullying is a pervasive issue in RCS, with up to half of the children experiencing victimisation or perpetrating bullying. Strength: Supported by multiple studies. Factor: Length of Stay Relationship: Longer placements in RCS are associated with fewer aggressive behaviours and redu…	d5,c6,c1			Incarceration & imprisonment	d2
Mazzone, 2018	2	Peer Hierarchies	Bullying Factor: Peer Hierarchies Relationship: Peer hierarchies in RCS (with older males at the top) foster bullying. Strength: Consistent evidence.	c6			Victim of violent crime	c1
Ãlvarez, 2022	2	Social support	Socio-relational-level resilience factors (n=11) Social support (i.e. relationships with care workers, friends, families, mentors etc) was associated with safety among LGBTQ youth.	c5			Experienced bullying	c6
Osei, 2016	4	Type of foster care	Most studies hypothesized greater benefits of Treatment Foster Care. All outcomes (Incarceration in state training school, Reconviction, Arrest, Number of criminal referrals, Caregiver reported delinquent behavior, Self-reported use of illicit drugs) were in the hypothesized direction, but four were not statistically significant (Days incarcerated in state training school, Caregiver-reported dail…	d5,d1,d2,c5
Lutman, 2016	1	Sexual Orientation, Younger Age, Behavioural and Emotional Problems	Sexual Orientation: Gay and lesbian adolescents perceived as gender non-conforming are at the greatest risk of violence. Younger Age: Younger respondents were more likely to report conflicts with foster children. Behavioural and Emotional Problems: Emotional and behavioural challenges are closely linked to the perpetration of peer violence among foster children.	d5,c1
Lutman, 2016	2	Challenging Household Relationships, History of Sexual Abuse, Peer Violence, Exposure to Traumatic Events	History of Sexual Abuse: Fostered children with a history of sexual abuse or abusive behaviours were more likely to instigate peer violence. Challenging Household Relationships: Conflict with other children in the foster household is a contributing factor. Peer violence: Experiences of peer violence in foster care may predispose young people to victimisation in later intimate partner relationship…	c2,d5,c1
Lutman, 2016	5	Programme-Intensive Therapeutic Foster Care	Programme-Intensive Therapeutic Foster Care: Reduces violence in highly delinquent adolescents but lacks robust evidence for those with severe emotional disturbances.	c1
Häggman-Laitila, 2019	4	Care exit	Giving up a safe network: Care leavers struggled with losing the safe network of workers who had been deeply involved in their lives while in care. They desired ongoing contact with social workers and former care providers to discuss their past and current lives.	c5
Nuñez, 2022	2	Proximity to Foster Caregiver, Long-Term Mentoring Relationships, Social Support	Some studies found that being close to a foster caregiver and having long-term mentoring relationships reduced the likelihood of delinquent behaviours and arrest. Social Support: The relationship between social support and criminal justice involvement among foster youth was mixed.	d1,d5
Nuñez, 2022	4	Placement Stability, Extended care and state spending	Placement Stability: Evidence for the link between placement stability and criminal justice involvement was inconsistent. Extended care and state spending: Extended care and state spending on houses were negatively associated with foster youth experiencing incarceration.	d2,d5
Boyle, 2015	2	Sibling contact, Contact with birth families	In more extreme cases, children continued to be subjected to covert sexual and physical abuse during supervised contact, usually by birth parents and occasionally by siblings.	c2

## Sheet: EL
Study	Factor level	Factors	Relationship between factors and outcomes	Outcome indicator
Geiger, 2017a	1	Gender, History of mental health, emotional, or behavioural problems, Excessive work hours, Educational aspirations and optimism	Educational Attainment Gender: Women were twice as likely as men to obtain a Bachelor's degree, irrespective of their race according to one study. Assertiveness, independence, persistence: These traits were critical for foster care alumni to navigate challenges and succeed in college. Educational aspirations and optimism: Direction: Positive association with educational attainment. Disengagement …	e2,e3
Geiger, 2017a	3	Difficulty accessing healthcare, College preparation services	Disengagement Difficulty accessing healthcare: Lack of healthcare access compounded barriers to academic success. College preparation services: These services increased enrollment but did not significantly improve postsecondary outcomes according to one study.	e2
Geiger, 2017a	4	History of foster care, Independent living preparation, Placement stability and Successful reunification, Institution type	Disengagement History of foster care: Foster care alumni were almost twice as likely to drop out of college compared to other low-income, first-generation students College Success Independent living preparation (e.g., academic skills training, housing, employment, money management, tutoring, social involvement, and extracurricular activities): Positive association with college retention and gradu…	e2,e3
Geiger, 2017a	2	Supportive adults	College success Supportive adults: Positive association with success in higher education. Strength: From multiple studies.	e2		Factor level	code
Goding, 2022	2	Stigma, Bullying, Friendships and supportive relationships, Consistent care and emotionally security at home	Stigma and bullying, and sanctions (such as periods in isolation or exclusions): these experiences associated with care status and family backgrounds had a negative impact on sense of belonging at school among CYP. For a few CYP it led to school avoidance. Friendships and supportive relationships with adults: appeared to enable CYPIC to experience a sense of belonging.	e3		Individual child level	1
Goding, 2022	4	Placement instability, placement satisfaction	Placement instability: was a barrier to pursuing goals, and had the potential to result in periods of absence from education. Placement satisfaction was attributed to a positive impact on focus in school and improved attendance.	e3		Socio-relational level	2
Goding, 2022	3	Access to safe spaces and School Sanctions,	Access to safe spaces: such as teacher’s offices or pastoral support, community, leisure and sports groups help CYP in care experience school belonging. School sanctions (such as periods in isolation or exclusions): these experiences associated with care status and family backgrounds had a negative impact on sense of belonging at school among CYP.	e3		Community level	3
Kääriälä, 2017	1	Age of placement in OHC, Sex	Age of placement in OHC: one study finds that teenage placement was associated with higher risk of no post-comprehensive education compared to being placed as a younger child, whereas another study found the direct opposite of this relatioship. Sex: when boys placed in OHC were compared with peers with similar cognitive competence, they had lower grades in basic education, lower chances of achiev…	e1,e2		System level	4
Häggman-Laitila, 2020	5	Educational assistance programs	Program outcomes (multi-focused programs) Educational assistance programs were effective in helping care leavers obtain educational qualifications and complete their education.	e2		Other factors	5
O'Higgins, 2017	1	Age, Gender, Ethnicity, Special educational needs (SEN), Behavioural problems and executive function, Mental health and well being, Cognitive ability, Language, Physical health	Child level factors -Age: Evidence overall was mixed: ten studies found that no link existed whereas in nine it appeared that older children, relative to younger peers in care, performed worse on some outcomes. -Age at entry into care: Children who entered care as teenagers had poorer educational outcomes and progress than those who entered when they were younger. Other studies found no link betw…	e2,e1,e3
O'Higgins, 2017	2	Childhood Disadvantage and Poverty, Parental Substance Misuse	Factors pertaining to birth families Childhood Disadvantage and Poverty: Direction: Positive association with poor outcomes across several measures. Strength: Supported by two studies; one study found no significant relationship with educational outcomes. Parental Substance Misuse: Direction: Mixed association. Strength: Evidence from multiple studies. Parental substance misuse during early child…	e1		Outcome indicator	code
O'Higgins, 2017	4	Reason for entry, Age at entry into care, Length of time in care, Number of care placements and placement instability, Placement type, Placement out of area, The characteristics and involvement of kin and foster carers, Social work factors	Factors pertaining to care history -Length of time in care: several studies which used strong methodological designs found no statistically significant link between length of time in care and educational outcome. -Number of care placements and placement instability: Nearly an even number of studies found either a negative association or no association between the number of placements and placemen…	e1,e3		Educational attainment	e2
O'Higgins, 2017	3	School related factors	The school experience of children in care: -School transfers: Some studies found that school mobility is disruptive to the education of children in general. Others found no link between school mobility and educational achievement. -Other school related factors: children in care had roughly double the grade retention rates of other children in their school. Grade retention, absences (particularly …	e1, e2,e3		Cognitive & academic performance	e1
Cassarino-Perez, 2018	4	Placement stability	Having a high-school diploma The meta-analysis on placement stability appeared to be statistically significant. Placement stability is linked with a high probability of having a high-school diploma for the care leavers 1.83 (1.34, 2.50).	e2		School engagement	e3
Cassarino-Perez, 2018	1	Race, Gender	Having a high-school diploma The results point out the nonexistence of significant differences between the educational level of youth transitioning out of care considering the race and gender of young people.	e2		Educational readiness & access	e4
Cassarino-Perez, 2018	2	Mentoring, Maltreatment	Having a high-school diploma Education outcomes of youth leaving care do not differ with respect to mentoring and maltreatment.	e2
Strijbosch, 2015	4	Type of care	Of 19 controlled studies, 63 effect sizes of behaviour problems including skills (social and cognitive) were computed based on comparisons between institutional Evidence-Based Treatment (EBT), institutional Care As Usual (CAU), non-institutional EBT, and non-institutional CAU. The institutional Care As Usual (CAU) versus non-institutional CAU comparison differed significantly from the reference g…	e1
Townsend, 2020	3	Safe and Stable Environment, Access to Educational Resources	Safe and Stable Environment: The need for a secure and supportive school environment was highlighted as essential for learning. Access to Educational Resources: The importance of having access to tutoring, academic support, transportation, financial assistance, and educational materials was emphasised.	e3
Townsend, 2020	1	Impact of Pre-Care and In-Care Experiences, Resilience and Motivation	Impact of Pre-Care and In-Care Experiences: Pre-care and in-care experiences negatively affected mental health, emotional wellbeing, behaviour, and educational outcomes. Resilience and Motivation: Many children in care demonstrated resilience and used adversity as motivation to take control of and succeed in their education.	e3
Johnson, 2019	4	Foster care exposure	YFFC, compared with those with no prior experience in foster care, were more likely to leave college before the end of their first year and prior to degree completion. College completion and beyond: YFFC lag behind their peers (with no foster care experience) in terms of the attainment of postsecondary education degree. Postsecondary Education Factors: Marginalization: YFFC reported experiencing …	e2,e3
Johnson, 2019	1	Race/ethnicity and gender, Intrinsic characteristics, Parenting responsibilities, Mental health	Individual factors: Race/ethnicity and gender: white youth were more likely to complete college, own property and have a household income above the poverty line than American Indian/Alaskan Native. Also, African Americans were less likely to graduate than their White peers and students from other races. In terms of gender, women formerly in foster care tend to perform better educationally than me…	e2,e1
Johnson, 2019	2	Supportive relationships (family and others), Parenting responsibilities	Family factors: Family relationships and support: The lack or inadequate supply of social, emotional, and financial support by the biological family members negatively affects educational success of YFFC. Supportive relationships: An overwhelmingly majority of studies in this review emphasized the role and importance of having supportive relationships in the success of YFFC in college.	e2
Johnson, 2019	3	Community Factors: Community programs and policies: studies that reported the role and impact of community programs and policies on the success of undergraduate YFFC had mixed findings. College support programs: former foster youth who participated in programmes had similar rates of retention and graduation.	Community Factors: Community programs and policies: studies that reported the role and impact of community programs and policies on the success of undergraduate YFFC had mixed findings. College support programs: former foster youth who participated in programmes had similar rates of retention and graduation.	e2,e3
Randolph, 2017	2	Relationships with program staff, Level of support received, Frustrating experiences with campus staff	College Life Experiences and Connectedness In one study, 50% of respondents described positive college experiences linked to supportive relationships with program staff and high level of support. Negative experiences were tied to frustrations with campus staff (e.g., instructors).	e3
Randolph, 2017	5	Summer camp participation, Enrollment in FACES program	Summer camp participation Knowledge About Higher Education, Life Skills, and Sense of Self: Posttest results showed high self-reported scores (above 4.0 on a 5-point scale) in these areas, but the absence of pretest data makes it challenging to attribute these gains solely to summer camp participation. Enrollment and Retention: An average of 99% of participants remained enrolled through their fir…	e1,e2,e3
Fry, 2017	4	Foster care exposure	The relationship between foster care and general cognitive functioning is contextually dependent. A Swedish study identifies a negative association, whereas US studies yield mixed results.	e1
Carr, 2020	2	Abuse	There were significant associations between child abuse in long-term care and poorer psychosocial outcomes. Fifty-nine percent had educational problems.	e3
Lou, 2018	1	Resilience	Higher levels of resilience were associated with better outcomes or performance, including higher levels of positive development and improved academic performance in one study.	e1
Thompson, 2016	2	Natural mentoring	The twelve studies utilizing quantitative and mixed methodologies found a positive association between natural mentoring and improved adjustment among foster youth during their transition to adulthood (e.g., completing a high school diploma or GED). Naturally mentored foster youth were more likely to have higher education.	e2
Kang-Yi, 2017	4	Foster care exposure	Youth in both special education and foster care perform poorly in school, lag behind their peers in a number of important areas of academic achievement, have lower GPAs than youth in general education, change schools more frequently than youth in both general education and special education only, earn fewer credits toward graduation than youth in general education, and have lower scores on state …	e1,e3
Geiger, 2017b	1	Unaddressed mental health issues, Lack of information, Academic unpreparedness	Readiness, Access, Preparation, and Support Prior to College Unaddressed mental health issues: Emotional challenges create barriers to readiness and access. Postsecondary Programs and Support for Foster Care Alumni Lack of information: Limited knowledge about postsecondary educational options, admission requirements and financial aid processes. Academic unpreparedness: Foster care alumni often la…	e4
Geiger, 2017b	2	Fragmented relationships, Financial instability	Readiness, Access, Preparation, and Support Prior to College Fragmented relationships: Issues with adults, providers, and educators hinder access to education. Postsecondary Programs and Support for Foster Care Alumni Financial instability: Lack of financial resources creates additional stress and barriers to participation in postsecondary education.	e4
Geiger, 2017b	4	System-related factors, Housing challenges	Readiness, Access, Preparation, and Support Prior to College System-related factors: Financial aid complexities and other systemic issues reduce access to education. Postsecondary Programs and Support for Foster Care Alumni Housing challenges: Difficulty securing stable housing affects their ability to focus on education.	e4
Kekoni, 2019	3	Acess to key services	The results of one study in the US indicated that child's access to mental health, drug and alcohol, employment and independent living services, for example, greatly affects their developmental outcomes including High school completion. The patterns were inconsistent among Latino, Caucasian and African-American foster care alumni, irrespective of controlling for gender and age.	e2
BergstroÂ¨m, 2019	5	Take Charge for young people intervention	The third intervention, Take Charge for young people (a self-determination intervention for improving the transition outcomes of those highly at-risk youth who are in both foster care and special education), probably improves high school completion (0.38 [0.09, 0.67]; limited quality evidence).	e2
Lund, 2020	2	Socially Disadvantaged Backgrounds, Trauma, Supportive Relationships with Key Adults	Educational Engagement and Outcomes Socially Disadvantaged Backgrounds: Children in care often come from socially disadvantaged backgrounds. This is linked to limited opportunities and support structures, contributing to challenges in educational engagement and outcomes. Trauma: Experiencing significant trauma has long-term impacts on children's ability to engage with education and achieve positi…	e3
Lund, 2020	2	Stigma, Transition Support	Educational Aspirations Stigma: Stigma due to care status negatively impacts young people's educational aspirations and self-worth, as they feel treated differently by society. Low Expectations from Carers and Teachers: Low expectations are linked to decreased confidence and educational motivation, creating barriers to success. Transition Support: Lack of support during transitions (e.g., from pr…	e3
Lund, 2020	4	Placement Changes	Placement Changes: Frequent placement changes disrupt schooling, which negatively impacts relationships with peers and teachers. This, in turn, leads to reduced educational engagement. Evidence varies, with mixed findings across studies. Placement Disruption: The percentage of school-aged children in care not enrolled in school (7.4%) is significantly higher than peers (1.5%). Frequent changes in…	e3
Ãlvarez, 2022	2	Social support	Socio-relational-level resilience factors Social support (i.e. relationships with care workers, friends, families, mentors etc) associated with education. Studies highlighted the enormous capacity of care professionals and foster parents to accept and positively influence LGBTQ youth in out-of-home care.	e4
Wright, 2019	5	Customized spiritual intervention, Microsystem-level relationship interventions, Training	Academic Performance Customized spiritual intervention: Enhanced academic performance was a notable outcome from a cross-national study in 13 countries. Intelligence Microsystem-level relationship interventions: Intervention targeting microsystem relationships significantly increased intelligence measures. From two studies. General Development, Cognitive, and Language Scores Training (Caregiver t…	e1
Gillum, 2016	1	Lack of academic preparation and personal challenges. Positive Attitudes and Support Service, Ethnicity	Academic Performance, Retention Rates, and Graduation Rates Outcome: Low academic performance, retention rates, and graduation rates among college attendees with foster care experience. Personal Characteristics: Lack of academic preparation and personal challenges (e.g., mental health) were barriers to achieving outcomes like degree completion. Evidence from multiple studies. Positive Attitudes a…	e1,e2
Gillum, 2016	2	Sources of Support	Sources of Support: Therapists, counsellors, biological families, Orangewood Foundation programs, foster family members, mentors, and educators were linked to post-secondary success. Evidence from qualitative reviews and some quantitative studies.	e1
Gillum, 2016	4	Foster Care Experiences	Foster Care Experiences: Comprehensive education and job training (CEJT) and transition services significantly increased the likelihood of degree completion compared to comprehensive care alone. Evidence from quantitative studies.	e1
Häggman-Laitila, 2019	1	Internal anger and bad behaviour	Care leavers had two views of their transition into adult life. The views differed clearly based on the care leavers' experiences of their capabilities, emotions and identity: A negative change in one’s life situation: They anticipated encountering social isolation and homelessness and had fears of losing their peers and supportive adults, interruptions in higher education, negative judgements fr…	e2
Häggman-Laitila, 2019	4	Uninformative case workers and unplanned low-quality foster care placements		e2
Häggman-Laitila, 2019	2	Non-empathetic teachers and administrators, Negative peer pressure		e2
Poon, 2021	5	Formal mentoring programs	This study estimated the effect size of nine formal mentoring programs in the United States serving youth involved with the foster care system (total n = 55,561). Analyses revealed a small-to-medium-sized overall effect (g = 0.342,p < 0.001; 95% CI: 0.177-0.508) on youth outcomes (academic, externalising and internalising behaviours, service utilisation and social competencies). There was no sign…	e1
Poon, 2021	2	Emotional abuse	Moderator analyses revealed weaker effects for studies containing higher proportions of youth with emotional abuse histories.	e1
Poitras, 2022	2	Parental contact	Four studies found no relation between parental contact and child outcome (behavioural adjustment, educational attainment, behavioral problems and mental health, and attachment to foster parents)	e2
Nuñez, 2022	1	Educational aspirations, Academic performance, Reading ability	One study found that youth must desire more than a college degree (e.g., not just some college) for the likelihood of college enrollment to increase. One study compared students with mostly As to those with mostly Cs and found those with higher grades were more likely to enroll in college. However, the relation between academic performance and college erolment was no longer present when they comp…	e2,e4
Nuñez, 2022	3	Institutional agents available for tangible support and advice, School encouragement	The associations between the number of institutional agents available for tangible support and advice, along with the amount of school encouragement and college enrollment were mediated by participation in extended care and the amount of help that youth received with college preparation. Notably, school encouragement was no longer significant after help with college preparation was added as a med…	e4
Nuñez, 2022	4	Participation in extended care or kinship care	The associations between the number of institutional agents available for tangible support and advice, along with the amount of school encouragement and college enrollment were mediated by participation in extended care and the amount of help that youth received with college preparation.	e4

## Sheet: LSSW
Study	Factor level	Factors	Relationship between factors and outcomes	Outcome indicator
Welch, 2015	1	Disability, Gender, Age, Race/ethinicity	Disabled children are less likely to reunify or return home. Disabled children are more likely to be adopted but wait longer for adoption. Disability increases placement disruption. Children with specific impairments (e.g., behavioural disabilities and certain physical or mental health diagnoses) are more likely to experience placement disruption or low reunification rates. Younger disabled child…	f3
Welch, 2015	4	Impermanence, Placement turnover	Impermanence and placement turnover lead to attachment and security disorders, and developmental disorders among disabled children.	h3
Geiger, 2017	1	Race/ethinicity	One study found that compared to African American participants, White foster care alumni were more likely to have income above the poverty level or three times the poverty line, and to own a home or apartment. Similarly, another study found that White foster care alumni had more positive outcomes than AI/AN in terms of employment, income, and housing. There was mixed evidence for income and emplo…	g3,f1,f2
Goding, 2022	2	Prior negative relational experiences	Prior negative relational experiences: influenced their ability to form new trusting relationships. Characteristics that were associated with creating positive relationships were: adults being warm, understanding and genuinely interested in them, their education, and their futures.	h3			Factor level	code
Phillips, 2023	4	Continuity in transition, Sibling placement	Continuity in transition: continuity of living situation across the transition out of care was associated with better functioning after leaving care.	h0			Individual child level	1
Phillips, 2023	2	Perceived emotional security, Social support and peer attachment	Greater sources of social support after leaving care was related to better “adult functioning” after leaving care. Perceived emotional security while in care was associated with better “adult functioning” after leaving care. Current perceived social support and peer attachment: higher levels of support and attachment, associated with higher likelihood of having a Resilient profile (fewer depressi…	h0			Socio-relational level	2
Washington, 2018	2	Caregiver Depression, Same-race placements, Caregiver-Child Closeness, Contact with Biological Parents	Caregiver Depression Internalising, externalising, and total behaviour change scores: Children in kinship care with caregivers who reported no depression or improved depression showed better outcomes than those with caregivers who remained depressed. Strength: From a single longitudinal study. Parenting Practices Positive discipline correlated with improved self-regulation, while harsh discipline…	h3			Community level	3
Washington, 2018	1	Foster child spirituality, Language Incongruence	Spirituality Foster child spirituality had no significant relationship behavioural outcomes. Strength: From a single study. Language Incongruence Significant association between language incongruence between foster parents and foster children increased conduct problems. Strength: From a single study	h3			System level	4
Washington, 2018	4	Same-race placements	Same-race placements Statistically significant improvement in child behavioural health outcomes when African American children were placed with same-race foster families. Strength: From two studies. Kinship Care Relationship: Kinship care significantly associated with fewer behavioural problems compared to non-relative foster care; mixed findings in some studies. Strength: From multiple studies. …	h3			Other factors	5
Washington, 2018	5	KEEP and Child-Directed Interaction Training, School-Based Interventions	Intervention (KEEP and Child-Directed Interaction Training) Significant reduction in externalising behaviours with interventions, though effects on internalising behaviours were limited. Strength: From multiple studies, though control groups were small in some cases. School-Based Interventions Indirect improvements in behaviour via increased prosocial behaviours. From multiple studies.	h3
Kääriälä, 2017	1	Poor school performance, Low educational attainment	OHC populations were more likely to live on disability pensions than their peers, often explained by poor school performance and low educational attainment.	f2			Outcome indicator	code
Day, 2018	1	Having a tolerance for rejection, flexible expectations, having a sense of humor, having a belief in a higher power, belief in self-efficacy, having higher education, having sufficient economic resources, having healthy family and marital functioning, having access to support systems, being motivated to foster/adopt.	Personal characteristics identified in the literature that promoted permanency included: having a tolerance for rejection (N[studies] = 11), flexible expectations (N = 16), having a sense of humor (N = 1), having a belief in a higher power (N = 3), belief in self-efficacy (N = 3), having higher education (N = 1), having sufficient economic resources (N = 2), having healthy family and marital func…	f3			Attachment & behaviour functioning	h3
Day, 2018	2	Ability to maintain attentiveness to the parent-child relationship, take care of oneself, understand the effects of trauma and teach socio-emotional health, value a connection to the child's birth family, recognise/express/ and process grief, provide culturally competent care, value and participate in lifelong learning/training and education, communicate effectively	Knowledge, skills, and abilities identified in the literature that successful resource families acquired, which were linked to the promotion of permanency, included: the ability to maintain attentiveness to the parent-child relationship (N = 22); take care of oneself (N = 18); understand the effects of trauma and teach socio-emotional health (N = 11); value a connection to the child's birth famil…	f3			Care-related experiences	f3
Häggman-Laitila, 2020	5	Single-focused programs, multi-focused programs	Program outcomes (single-focused programs) The employment services did not produce any statistically significant outcomes. Housing programmes increased housing stability and reduced homelessness. However, it was hard for care leavers to find housing after leaving the programs. Program outcomes (multi-focused programs) Employment services helped care leavers to find jobs. Mixed findings for housin…	f1,g3			Employment activities & conditions	g3
Häggman-Laitila, 2020	4	Care experiences	A lack of opportunity to participate in decisions about their future: According to the care leavers, having no opportunity to participate in decisions concerning their own future was a barrier to preparing for independent living. Young people experienced reduced interaction with staff, and felt like support was given rather than negotiated.	h0			Income, deprivation & poverty	f2
Cassarino-Perez, 2018	1	Gender, Education, Race	Employment outcomes Gender and education appeared to be related with the employment outcomes of young care leavers. Being a girl 1.28 (1.08, 1.52) and having a high school diploma 1.83 (1.19, 2.81) are related to higher odds of employment. However, the meta-analyses for race was not significant.	g3			Housing & accommodation	f1
Cassarino-Perez, 2018	4	Placement stability, Mentoring	However, the meta-analyses for placement stability, and mentoring were not significant.	g3			Adjustment & transition to adulthood	h0
Häggman-Laitila, 2018	1	Care experiences	Care leavers had two distinct perspectives on their transition to adult life: A New Beginning: Young people who viewed the transition positively felt equipped to build a new life, strengthen relationships, pursue education, and secure housing. They exhibited self-confidence, awareness of their resources, optimism, and hope.	h0
Häggman-Laitila, 2018	2		A Negative Shift: Those with a negative outlook lacked supportive parental figures or advisors, felt insecure, and feared mistakes. They anticipated social isolation, homelessness, loss of supportive relationships, education interruptions, judgement from others, and vulnerability to abuse.	h0
Doab, 2015	2	Maternal marital status, Maternal age, Maternal employment status, Maternal educational attainment, Maternal co-morbidity with a mental health disorder, Maternal severity of psychiatric instability, Maternal number of children (family size), Maternal timeliness to treatment initiation, Maternal length of time in treatment, Maternal treatment progress and completion, Maternal receipt of matched se…	This analysis found that being married, older, having older children, having male children, being employed and completing at least a high school diploma contributed to higher reunification rates. However, one included study found that when matched services were provided, mothers with less than a high school education, mothers who were younger and were unemployed had higher reunification rates. Co…	f3
Strijbosch, 2015	4	Type of Care Setting, Type of outcome	Of 19 controlled studies, 63 effect sizes of behaviour problems (externalizing, internalizing, and total), skills (social and cognitive) and delinquency were computed based on comparisons between institutional Evidence-Based Treatment (EBT), institutional Care As Usual (CAU), non-institutional EBT, and non-institutional CAU. The institutional Care As Usual (CAU) versus non-institutional CAU compa…	h3
Strijbosch, 2015	5	Type of comparison	Type of comparison was a significant moderator:X2 (3) = 8.932, p < 0.05. The reference category was the comparison between institutional evidence-based treatment and non-institutional evidence-based treatment (d = 0.342, ns).	h3
Strijbosch, 2015	1	Sex of the Child	With regard to sex of the child a significant moderating effect was found (z = 2.500, p b 0.05). Studies with a high percentage of females were associated with smaller effect sizes (h3 = -0.015).	h3
Loomis, 2020	3	Community violence exposure	One study noted that community violence exposure moderated the relationship between foster youth transitions and youth outcomes such as psychosocial problems.	h3
Winokur, 2018	4	Placement type	Placement stability: a. Number of placements The overall effect size estimate was OR = 0.39, 95% CI [0.33, 0.45]. Thus, children in foster care (n = 15,729) had 2.6 times the odds of experiencing three or more placement settings as did children in kinship care (n = 10,763). The overall effect size estimate was g = 0.38, 95% CI [0.58, 0.17]. Thus, children in kinship care (n = 7,749) had fewer mea…	f3,h3
Johnson, 2019	1	Race/ethnicity	Race/ethnicity and gender: white youth were more likely to own property and have a household income above the poverty line than American Indian/Alaskan Native.	f2
Johnson, 2019	4	Care experiences	Basic needs insecurity: Students' had difficulties in having their basic needs met. Basic needs ranged from food and financial insecurity to housing instability and limited access to professional counseling and therapeutic service.	f1,f2
Goemans, 2015	4	Foster care exposure	Internalising behaviour problems Analyses revealed no overall significant difference between the effect sizes of both measurement points (g = -0.10, p = .25, N = 1,984). Thus, this meta-analysis showed no increase or decrease in the internalizing behavior problems of foster children during their stay in foster care. Externalising behaviour problems Analyses revealed no overall significant differe…	h3
Goemans, 2015	5	Attrition rates	Comparing studies with low attrition rates (g = -0.39, p = .05, k = 9, N = 828) with studies with high attrition rates (g = 0.07, p = .74, k = 12, N = 842) did yield a significant difference, Q(1) = 4.18, p < .05. Studies with low attrition rates showed a significant decrease in internalizing behavior in contrast with studies with higher attrition rates.	h3
Costa, 2019	1	Boys’ cognitive dysregulation, Emotional intelligence, Attributional style, Poor social communication, Adjustment Difficulties to the Residential Setting, Readiness for Independent Life, Prosocial behaviour, Attitudinal Intolerance to Deviance, Stress in daily life, avoidant coping strategies, poorer academic achievement, Religiosity, positive attitudes toward school, Perceived stress, risk-pover…	Social Adaptation/Loneliness Boys’ cognitive dysregulation and longer stays in residential care: Higher cognitive dysregulation among boys led to improved outcomes when residential care duration was extended. Strength: Single study. Emotional intelligence: Adolescents with higher emotional intelligence and empathy demonstrated better social communication, fostering prosocial attitudes. Strength: …	h3,h0
Costa, 2019	2	Positive perceptions of social climate, Peer victimization and negative social climate, Staff Suppot, Caregivers’ Monitoring	Adjustment Difficulties to the Residential Setting Positive perceptions of social climate (supportive staff, less strict rules, well-behaved peers): One study revealed that adolescents who perceived a positive social climate reported fewer difficulties adjusting to residential settings. Peer victimization and negative social climate: One study revealed that peer victimization and an unfavourable …	h0,h3
Costa, 2019	4	Rigid and unpleasant institutional climate	Behavioural and Emotional Problems Rigid and unpleasant institutional climate: One study revealed that a rigid institutional environment worsened behavioural and emotional problems.	h3
Costa, 2019	3	Drug Availability	Externalising behaviours Drug Availability: Availability of drugs at residential care facilities, especially for females, increased externalising behaviours.	h3
Carr, 2020	2	Child abuse	There were significant associations between child abuse in long-term care and poorer psychosocial outcomes: 56% lived in poverty, 39% had marital adjustment problems, 25% had anger control problems in intimate relationships, 21% were homeless, 13% had anger control problems with children, and 4% had their children taken into care.	f2,f1,h3
Engler, 2020	2	History of altreatment, Type of maltreatment	Compared to a non-maltreated control group, one study found that children placed in foster care after maltreatment and maltreated children who remained at home had more behaviour problems, and more externalizing symptoms. Children who were physically abused were more at risk for conduct disorder, ODD, major depressive disorder, anxiety, and PTSD. Neglected children were more likely to express int…	h3
Lou, 2018	1	Resilience	Higher levels of resilience were associated with better outcomes or performance, including a more pro-social orientation and reduced risk of anger or conduct problems. Each outcome was sourced from one study.	h3
DiGiovanni, 2021	4	Sibling placement	Qualitative studies: Common benefits discussed for maintaining sibling placement included providing a lifelong bond and connection. However, not all qualitative studies strongly supported sibling relationships: cases are reported where children were conflicted, showed no desire for connection with their siblings, or enjoyed separate placements due to receiving increased attention from caregivers.…	f3,h3
DeLuca Bishop, 2019	4	Foster care exposure	A meta-analysis of seven studies demonstrated foster samples did not differ from biologically-reared comparison samples in their involvement in romantic relationships (g = -0.08, 95% CI [-0.25-0.08], Z = -0.99, p = .32), sugesting that foster care status was not associated with significantly lower or higher odds of being in a romantic relationship. A meta-analysis of three studies showed foster s…	h3
Wilson, 2020	5	Physical exercise interventions	Controlled Group Designs: Rhythmic exercise reduced aggressive behaviour, while general recreation activities improved psychological temperament and behavioural self-concept. Single Group Designs: Rhythmic exercise and water activities enhanced general behaviour, social relations, and impulse control, though effect sizes for these outcomes were often small. Qualitative Study: Activities like swim…	h3
Xu, 2018	4	Type of Care, Length of stay, prior group home experience, number of placements, changes in care environment	Type of Care Internalising Behaviour Problems: Kinship care was linked to lower internalising behaviour problems compared to non-kinship care in one study using a basic regression model. However, this relationship was inconsistent across other models and studies. Strength: Mixed evidence; supported in some univariate analyses but not in longitudinal studies. Externalising Behaviour Problems: In k…	h3
Xu, 2018	2	Child maltreatment type, Parental substance abuse and intimate partner violence, Caregivers' Age and health, Caregivers' education, Biological sibling presence, Number of children in the home	Maltreatment-Related Factors Neglect: Neglect was a stronger predictor of socio-emotional problems compared to abuse or parenting concerns. Strength: Supported by regression models. Sexual Abuse: Sexual abuse predicted higher relational aggression at follow-up compared to physical abuse. Strength: Evident in one longitudinal study. Parental Factors: Parental substance abuse and intimate partner v…	h3
Xu, 2018	3	Neighbourhood safety, Proximity to original neighbourhood	Neighbourhood-Level Factors Neighbourhood safety: Relationship: Perceived neighbourhood safety and disorders predicted higher internalising and externalising problems. Strength: Supported by one study with statistical significance. Proximity to original neighbourhood: Relationship: Closer proximity to the original neighbourhood was associated with fewer behaviour problems. Strength: Supported by …	h3
Cameron-Mathiassen, 2022	4	Frequent movement of carers or young people, Positive residential care experiences, Poor placement in residential care	Theme: Relationships and Support Frequent movement of carers or young people: Frequent moves, either of carers or young people, hindered the establishment of positive relationships, leading to feelings of rejection and abandonment. Theme: Child to Adult Transitions in Care Positive residential care experiences: Young people who had positive experiences in residential care reported being better po…	h3,h0
Cameron-Mathiassen, 2022	2	Shared peer situations, Negative peer relationships, Lack of connection with residential care staff, Understanding and supportive carers, Pseudo-family relationships,	Theme: Relationships and Support Shared peer situations: Many young people described shared peer experiences in residential care as a positive factor, creating a sense of community and a safety net during adverse times. Negative peer relationships: In some cases, peer relationships were experienced as a source of fear and insecurity rather than support, highlighting variability in the impact of p…	h3
Thompson, 2016	2	Presence of a natural mentor	Presence of a natural mentor The presence of a natural mentor positively influences foster youth's ability to adjust during the transition to adulthood by reducing vulnerability. This relationship is consistently highlighted across twelve studies. Youth with natural mentors are more likely to develop financial independence, as evidenced by a higher likelihood of having a bank account.	f2,h0
Hayes, 2023	4	Placement stability	Navigating Biological and Foster Family Relationships played a key role in the voices of children and young people in foster care The relationships with biological siblings were important as this often represented a shared experience. For many young people, sustaining relationships was challenging with repeated disruptions and the certainty of stability was unknown. Young people in foster care re…	f3,h0
Kang-Yi, 2017	1	Having a disability	Independent Living in the Community Having a disability: Multiple studies indicate that youth with disabilities are placed in more restrictive settings, such as group homes and residential facilities, compared to those without disabilities.	f3
Kang-Yi, 2017	2	Adult support, Long-term mentoring	Adult support: A single study reported that youth in foster care and special education, particularly those with emotional disturbance, developmental disability, or learning disability, perceive adult support as critical to successful transitions. Long-term mentoring: A single study found that mentoring alone does not necessarily lead to employment for youth aging out of foster care with behaviour…	h0,g3
Kang-Yi, 2017	5	Self-determination interventions	Participation in self-determination interventions: A single study found that 60% of youth with disabilities in the intervention group had paid employment at 18-month follow-up, compared to 37% in the control group receiving general or special education.	g3
Kang-Yi, 2017	4	Care experiences	Economic hardship and food insecurity: A single study reported that 50% of youth experienced at least one economic hardship, 25% experienced food insecurity, and over 25% received no earnings at all.	f2
Konijn, 2019	1	Behavioral problems, Age, Gender, Ethnicity, Type of placement + age, Ethnicity + age	Children with behavioral problems and children who were relatively old at the beginning of the placement were at risk for placement instability, including break-down and disruption. No significant overall effect sizes were found for gender and ethnicity, meaning that these effect sizes did not significantly deviate from zero. Type of placement + age: The effect size for children raised in non-kin…	f3
Konijn, 2019	4	Type of care placement, Foster parenting practices, Sibling placement, Previous number of out-of-home placements and prior out-of-home care episodes	Children who were placed in non-kin-ship foster families, children who had foster parents with a low quality of parenting practices and children who were placed without their brother(s) and sister(s) when they had any were at risk for placement instability, including break-down and disruption. No significant overall effect sizes were found for previous number of out-of-home placements and prior o…	f3
Konijn, 2019	2	Maltreatment, Maltreatment + ethnicity	Children with a history of maltreatment were at risk for placement instability, including break-down and disruption. Maltreatment + ethnicity: The effect size for the history of maltreatment domain increased as the percentage of minorities in samples increased, which indicated that children from minority groups with a history of maltreatment were at greater risk for placement instability than chi…	f3
Kekoni, 2019	1	Age, Gender, Emotional and Behavioural Problems, Race/Ethnicity	Age: Positive Outcomes: Young age was associated with fewer placements, fewer placement moves, and greater social competencies. Strength: Observed across multiple studies. Negative Outcomes: Younger children experienced more internalising and externalising problems. Strength: Observed across multiple studies. Gender: Mixed Findings: Boys were reported to have higher externalising behaviours or ri…	h3,f3
Kekoni, 2019	4	Kinship Care, Foster Family Characteristics, Foster Parent Commitment, Time in Foster Care	Kinship Care: Kin placements were associated with better placement stability and fewer behavioural problems. Strength: Consistently noted across multiple studies. Foster Family Characteristics: Negative Outcomes: Foster families with birth children negatively impacted placement stability. Strength: Noted in studies with consistent findings. Positive Outcomes: Sibling co-placement and professional…	h3,f3
Kekoni, 2019	2	Relationship with Birth Family, Birth and Foster Family Relations, Social Worker Relationship	Relationship with Birth Family: Visits and support from birth parents positively influenced family reunifications. Strength: Noted across studies. Birth and Foster Family Relations: Strained relations between birth and foster families harmed kin placements. Strength: Observed in a single study. Social Worker Relationship: Social workers with less education were linked to worse outcomes in childre…	h3,f3
Kekoni, 2019	3	Access to Services	Access to Services: Access to mental health, drug, employment, and independent living services improved labour force participation. Lack of basic social services increased in-care behavioural problems. Strength: Observed in a single but large-scale study.	g3,h3
Li, 2017	4	Type of care, Country GDP per capita, Time in care	Internalizing behaviors Type of care: Children from residential care (n = 1,608) reported higher levels of internalizing behaviors compared to children in foster care, with a Hedges's g of 0.30 (95% confidence interval(CI) [.41, .20]), p < .001 Country GDP per capita: The difference in internalizing behaviors between family foster care and residential care was found to not be significantly influe…	f3,f2
Li, 2017	1	Age of the sample, Percentage of girls	Internalizing behaviors The difference in internalizing behaviors between family foster care and residential care was found to not be significantly influenced by the age of the sample and percentage of girls in the sample. Externalizing behaviors There was also a significant moderating effect for age and percentage of girls in the sample, in that studies with older participants and studies with m…	f3
Li, 2017	5	Publication year, Study quality	Internalizing behaviors There was a significant moderating effect for publication year and study quality, in that studies in recent years and with higher quality ratings reported smaller differences between residential and family foster care Externalizing behaviors The difference in externalizing behaviors between family foster care and residential care was not significantly influenced by the qua…	f3
BergstroÂm, 2019	5	Type of intervention	Meta-analyses indicate that the Attachment and Biobehavioural Catch-Up intervention (ABC; short-term, targeted, attachment-based intervention program designed to promote sensitive caregiving behaviour among foster parents) may improve children's attachment behaviours (0.60 [0.21, 0.99]; limited quality evidence) Incredible Years Parenting Program (a facilitator-led group discussion; videotape mod…	g3,h3,h0
Miranda, 2019	4	Number of placements during foster care, Kinship care compared to traditional foster care placements, Number of placements	Attachment disorders and behavioural problems Number of placements during foster care: A higher number of placements during foster care was associated with more severe attachment disorders and behavioural problems. Kinship care compared to traditional foster care placements: Kinship care placements were found to be more stable, resulting in fewer behavioural issues and attachment difficulties. St…	h3,f3
Miranda, 2019	2	Foster families that model values on social networks and are supportive, Caregiver personality characteristics, Caregiver emotional availability, Insecure and inconsistent parental units, Increased attachment security	Relationships and networks Foster families that model values on social networks and are supportive: Young adults raised by foster families that emphasised social networks and provided consistent support demonstrated a strong ability to value, maintain, and develop relationships and networks over time, as highlighted in one study. Attachment styles Caregiver personality characteristics: Secure att…	h3
Miranda, 2019	1	Feelings of lack of control and insecurity, Gender, Age of initial placement, Behavioural problems	Difficulty bonding with future caregivers Feelings of lack of control and insecurity: Children in foster care often experience feelings of insecurity and a lack of control, which negatively impact their ability to bond with future foster or adoptive caregivers. These feelings often stem from previous inconsistent or insecure parental units. Secure attachment style Gender: Gender differences were …	h3,f3
Ãlvarez, 2022	1	Self-relying attitudes or beliefs	Individual-level resilience factors Self-relying attitudes or beliefs (n=4) helped youth ageing out of care to overcome adversities such as accessing housing/employment.	g3,f1
Ãlvarez, 2022	2	Social support	Socio-relational-level resilience factors (n=11) Social support (i.e. relationships with care workers, friends, families, mentors etc) associated with: securing housing/employment and permanency.	g3,f3,f1
Ãlvarez, 2022	3	General services	Community-level resilience factors (n=7) General services. Access to professional preparation programs taught youth relevant skills for independent living.	h0
Quiroga, 2016	4	Type of care, Foster care, Number of previous placements, Adoption status, Length of time in placemen, Organisation of foster home environment and appropriate learning materials, Quality of caregiven, Number of children living in the foster home, Caregiver characteristics	Type of care Institutional care: Overall, the distributions of the different attachment styles in children living in institutions have been shown to have lower rates of secure and higher rates of disorganised attachment than those observed in children living with their biological parents in the general population. Results show wide differences between studies, the mean rate of secure attachment w…	h3
Quiroga, 2016	1	Age at placement	Age at placement: Studies suggest children placed at a younger age will have higher security scores Gender: The only study the reported this factor found no impact	h3
Quiroga, 2016	2	Contact with biological parents	Contact with biological parents: One study found a significant negative correlation between visits from biological parents and security of attachment.	h3
Boyle, 2015	2	Sibling contact, Contact with birth families	Attachment Sibling contact was a protective factor for maintaining attachments with family members in the absence of secure attachment to birth parents. Contact with birth families helped children to form secure attachments with their new foster families. For some children, contact can exacerbate attachment difficulties: if children experience parental rejection during contact they may revert to …	f3,h3,h0
Eastman, 2019	1	Age at first birth, African-American ethnicity, runaway history, Past criminal justice system involvement	Unemployment and unstable work histories One study found that youth recently emancipated from care were often unemployed and had unstable work histories. One study found a relationship between poor employment outcomes and younger age at first birth, African-American ethnicity, runaway history, and past criminal justice system involvement.	g3
Eastman, 2019	4	Care experiences	Needs of parents: Two studies interviewed parents aging out of care and found they lacked financial, emotional, social, and parenting support. Parents in both studies reported they often relied on welfare, experienced unemployment, had unstable housing, and needed reliable and safe child care.	g3,h0,f1,f2
Eastman, 2019	2	Maternal age at birth, Parental placement history	Generational CPS involvement: Factors associated with increased risk for two-generation CPS involvement include younger maternal age at birth, parental placement instability, and shorter stays in care.	f3
Wright, 2019	1	Atypical attachment during childhood and the 5-HTTLPR s/s genotype, Intrusive caregiving and 5-HTTLPR s/s genotype, Executive functioning and personality traits	Biological Factors Externalizing Behaviours Atypical attachment during childhood and the 5-HTTLPR s/s genotype: Secure attachment was linked to the lowest externalizing behaviours among those with the genotype, while atypical attachment predicted the highest externalizing scores according to one study. Attention Problems Intrusive caregiving and 5-HTTLPR s/s genotype: Youth exposed to intrusive c…	h3,h0
Wright, 2019	5	Animal-Assisted Psychotherapy (AAP), Psycho-education and life skills program	Intervention Studies (each intervention is from one study) Social Skills and Adjustment Animal-Assisted Psychotherapy (AAP): Improved social skills, leadership, school adjustment, and attention problems. Behavioral and Emotional Problems Psycho-education and life skills program: Reduced behavioural and emotional problems among institutionalized children.	h3,h0
Wright, 2019	2	Two-parent homes and better child-parent contact quality	Psychosocial Problems: Two-parent homes and better child-parent contact quality were associated with fewer psychosocial problems from a single study	h3
Wright, 2019	2	Individualised care and sensitive caregivers, Higher resource availability and consistent caregiving	Social Withdrawal: Individualised care and sensitive caregivers was associated with decreased social withdrawal from a single study. Developmental Outcomes: Higher resource availability and consistent caregiving were associated with better behavioural development.	h3
Osei, 2016	4	Treatment Foster Care	Most studies hypothesized greater benefits of Treatment Foster Care. But caregiver-reported daily behavior problems was not statistically significant.	h3
Stewart, 2013	5	Type of intervention	MULTIPLE COMPONENTS: Overall, multiple component interventions had a fairly consistent positive effect on behavioural functioning and placement stability. However, only 50 % of the studies that examined psychosocial functioning found positive effects. From the studies examined, multiple component interventions, such as Multidimensional Treatment Foster Care, Early Intervention Foster Care, and Mu…	f3,h3
Lutman, 2016	2	Impact of peer violence	Impact of peer violence Impact on young people: Studies indicate that the presence of peer violence may adversely affect the success of placements if there is a negative impact on other children in the household. Many gay and lesbian adolescents reported hiding their sexual orientation in placement due to fear of violence, and more than half of the young people interviewed left their placement to…	f3
Häggman-Laitila, 2019	4	Care experiences	Care leavers had two views of their transition into adult life: A possibility for a new beginning in life: Young people who saw the transition as a new beginning felt capable of building a new life, strengthening relationships, and finding accommodation, driven by self-confidence, resourcefulness, and hope for the future. A negative change in one’s life situation: Some young people viewed the tra…	g3,f1,f2,h0
Häggman-Laitila, 2019	3	Social support	Themes describing experiences of support from aftercare for the transition to independent living An unprepared and unfocused process of leaving care: some young people experienced having to leave foster care at short notice due to admin rules (e.g. due to turning 18). They experienced little to no preliminary planning and not enough meaningful preparation. Care leavers felt that a lack of involve…	h0
Lloyd, 2018	2	Maternal structural determinants, Maternal intermediary determinants, Mother and child factors	Maternal structural determinants Maternal race: None of the eight analyses that included maternal race as an independent variable observed a statistically significant effect on reunification failure. Maternal poverty: had a medium effect on reunification failure in one paper, and a small effect in another Maternal higher education: was associated with reduced likelihood of reunification in four o…	f3
Lloyd, 2018	3	Health system factors	Health system factors One study observed a small reduced likelihood of reunification for mothers whose treatment programs offered only low levels of education and employment services and family services (vs. medium or high levels of these services) One study observed a large effect on reunification failure for mothers who received residential treatment without combined community-based services (v…	f3
Lloyd, 2018	1	Child factors	Child factors Younger mothers and younger children were less likely to reunify in several studies, however in one study younger children were more likely to reunify Having a previous foster care removal was associated with small and medium effects on reunification failure More frequent placements in the current removal were measured in one study and exhibited a medium effect on reunification fail…	f3
Steels, 2017	4	Staff uncertainty	Behavioural development: Uncertainty was a key influence in the unpredictability and inconsistency of children's behaviour. It was noted that some staff felt they could not prioritise the needs of individual children, instead having to prioritise the needs of the majority of the children, which consequently reduced the opportunity of individual care.	h3
Steels, 2017	2	Child-staff relations	Social development and relationships: Relationships between children and residential care staff were noted as an important factor in influencing the social development and relationship-building capabilities of children in care homes. A positive relationship can enable children to thrive. Elsewhere, the absence of legal authority that residential care home staff has over a child means that they st…	h3
Steels, 2017	1	Child response to rules and boundaries	Behavioural development: It was noted that children could respond well to the implementation of rules and boundaries, leading to the development of trust and reduction of difficult behaviours.	h3
Rock, 2015	1	Older age, Other child demographic factors, Behaviour problems, Mental health problems	Child factors Older age: consistently reported as a correlate of increased placement instability. Positive associations of age with placement moves and breakdown held true in seven of the thirteen studies. Other child demographic factors: Weaker evidence for relationships between placement instability and other child demographic factors. Behaviour problems: Placements are at greater risk of break…	f3
Rock, 2015	4		Placement history: A history of unstable placements was positively associated with future placement instability. Kinship versus foster-care: There was strong evidence for a negative association between placement instability and kinship placements relative to outcomes for non-relative foster-care (i.e. kinship placements being more stable). Qualitative data indicated that kinship carers tend to of…	f3
Rock, 2015	2	Criminal activity and death of birth mother, Child-birth parent contact	Carer's support for academic and life skills development: Placements in which foster children received academic support from carers and encouragement to learn life skills appeared to be more stable. Carer-child relationship: Placement stability was positively associated with greater commitment to placements from both children and carers, good communication and attachment to the foster family. Soc…	f3
DeLuca, 2019	4	Foster care exposure	The review could not examine foster youth's ability to form close peer relationships in comparison to biologically reared individuals due to limitations in the existing research. Six studies with 6 effect sizes: foster samples showed lower quality peer relationships than biologically reared samples (g = 0.35, 95% CI [0.61 to 0.09], Z = 2.66, p = .007), though it is considered a small effect.	h3
Brown, 2014	4	Type of placement	Placement Stability Children in kin placements generally experience more stable and longer-lasting placements compared to non-kin groups, with fewer unplanned endings. Pre-existing relationships with carers contribute to smoother transitions into care and fewer disruptions. However, instability can arise due to irregular parental contact or conflict between carers and parents. When parental conta…	f3,h3
Chodura, 2021	2	Foster parents' parenting behaviour, Foster parents' parenting style, Foster parents' parenting goals, Characteristics of foster parents and CFC	Parenting Behaviour and Children's Development Functional Parenting: Functional parenting was significantly associated with more adaptive developmental outcomes (t=2.99, p=0.031) and fewer externalizing (t=2.51, p=0.026) and internalizing problems (t=3.42, p=0.004) in children in foster care (CFC). Dysfunctional Parenting: Dysfunctional parenting was significantly associated with more externalizi…	f3,h3
Vanderwill, 2021	2	Attentiveness to the Caregiver-Child Relationship, Economic Resources, Motivation to Foster/Adopt	Outcome measures associated with caregiver factors: The factors that had the highest number of statistical associations with Placement Stability were Access to Support Systems, Attentiveness to the Caregiver-Child Relationship, Economic Resources, and Motivation to Foster/Adopt (all N = 3). The factor with the highest number of statistical associations with Permanency was Access to Support System…	f3
Vanderwill, 2021	3	Access to Support Systems	Outcome measures associated with caregiver factors: The factors that had the highest number of statistical associations with Placement Stability were Access to Support Systems, Attentiveness to the Caregiver-Child Relationship, Economic Resources, and Motivation to Foster/Adopt (all N = 3). The factor with the highest number of statistical associations with Permanency was Access to Support System…	f3
Poon, 2021	5	Formal mentoring programs	This study estimated the effect size of nine formal mentoring programs in the United States serving youth involved with the foster care system (total n = 55,561). Analyses revealed a small-to-medium-sized overall effect (g = 0.342,p < 0.001; 95% CI: 0.177-0.508) on youth outcomes (academic, externalising and internalising behaviours, service utilisation and social competencies). There was no sign…	h3
Poon, 2021	2	Emotional abuse	Moderator analyses revealed weaker effects for studies containing higher proportions of youth with emotional abuse histories.	h3
Saarnik, 2021	2	Skills and personality characteristics of the carer, Family atmosphere and relationships with foster children, Foster parents' characteristics and family relationship	Foster parents' perceptions of factors needed for successful foster placements Skills and personality characteristics of the carer: One of the factors for positive placement outcomes highlighted by foster parents is their own self-awareness with regard to skills, limits and stress factors, including how many foster children they can handle. Family atmosphere and relationships with foster children…	f3
Saarnik, 2021	2	Supporting factors, Relationships with birth parents	Foster parents' perceptions of factors needed for successful foster placements Supporting factors: Foster parents highly value community support, especially that from kin, church or friends. Children's perceptions of factors needed for successful foster placements. Social support from CWWs, friends and foster parents was considered as an important resource that helps children feel more comfortabl…	f3
Nuñez, 2022	1	Reading ability	Employment: One study found that reading ability can promote employment at age 24 (but does not impact on wage).	g3,f2
Nuñez, 2022	4	Placement stability, Placement type, Participation in extended care, Kinship care	Employment: Placement stability can predict hourly wage but not employment. The same study found that traditional foster homes promoted employment compared to kinship care. Housing: Participation in extended care was associated with positive outcomes for homelessness. There was mixed evidence for the impact of kinship care on homelessness and housing quality.	g3,f1,f2
Nuñez, 2022	2	Having a close connection to a caring adult/family member	Housing: Having a close connection to a caring adult or family member, but not a foster carer, was associated with positive outcomes for homelessness.	f1
Nuñez, 2022	3	Living in a state with higher than average CFCIP allotments	Housing: living in a state with higher than average of their John H. Chafee Foster Care Independence Act (CFCIP) allotments on housing support were associated with positive outcomes for homelessness	f1
Hassall, 2021	4	Placement type	Metal analysis results: three studies reporting on attachment to foster/kinship caregiver were included in the meta-analysis. The summary effect size showed that placement type was not significantly associated with the proportion of children classified as secure (OR=0.89, 95% CI [0.33, 2.42], p=0.82). Systematic review: Majority of studies assessing birth parent connectedness reported non-signifi…	h3
Hassall, 2021	1	Age of child in kinship care	There were mixed evidence for the impacts of kinship and non-kinship care on caregiver connectedness, with studies finding a positive impact for older children in kinship care, and no impact or a positive impact for younger children and foster care.	h3

## Sheet: ICP
Study	Factor domain	Factor level	Relationship between factors and outcomes	Outcome indicator
Häggman-Laitila, 2020	5	Multi-focused programs	Program outcomes (multi-focused programs) A program that focused on mental health and well-being helped care leavers to build self-confidence and self-esteem and cope with, and develop, social inclusion.	i,j
Randolph, 2017	5	Campus support programs	One study assessed participant perceptions of increased knowledge about higher education, improved life skills, and increases in positive sense of self since attending camp.	i
Costa, 2019	1	Positive reinterpretation, Deidealization and behavioral autonomy, Internalization attitudes, Sex, Pre-encounter attitudes of devalue	Self-esteem/self-concept Self-esteem and self-concept was associated with, positive reinterpretation, deidealization and behavioral autonomy, and internalization attitudes. One study found that adolescent males presented higher scores compared to females. On other hand, self-esteem was negatively predicted by pre-encounter attitudes of devalue according to one study.	i			Factor level	code
Costa, 2019	2	Peer attachment, Alienation to peers	Self-esteem/self-concept Self-esteem and self-concept was associated with peer attachment (communication and trust). On other hand, self-esteem was negatively predicted by alienation to peers according to multiple studies.	i			Individual child level	1
Costa, 2019	4	Home vs. institution-reared adolescents	Self-esteem/self-concept One study found that home-reared adolescents scored higher than institution-reared adolescents	i			Socio-relational level	2
DiGiovanni, 2021	4	Sibling placement	Findings from qualitative studies: Qualitative studies investigated and discussed both benefits and harms of sibling placement. A common benefit discussed for maintaining sibling placement was creating a sense of fulfilment.	i			Community level	3
Wilson, 2020	5	General recreation activities	The analysis of studies with control group designs revealed significant beneficial effects with medium or large effect sizes for general recreation activities on internal locus of control, and self-concept related to behaviour, and popularity.	i,j			System level	4
Cameron-Mathiassen, 2022	4	Residential care	Autonomy and control: mixed perspectives from those prospering in a cooperative environment, to those who felt trapped in a system which had a perceived presence of power and control (decision making and freedom of movement). While this theme includes examples of constructive cooperation between young people and residential care, which were related as a positive aspect of residential care, it als…	j			Other factors	5
Ãlvarez, 2022	1	LGBTQIA+ positive identit	Individual-level resilience factors LGBTQIA+ positive identity (n=2) reduced internalised shame and stigma and increased pride and self-acceptane.	i
Ãlvarez, 2022	2	Social support	Socio-relational-level resilience factors (n=11) Social support (i.e. relationships with care workers, friends, families, mentors etc) associated with: embracing LGBTQ identity, stigmatization and rejection related to sexual orientation. Studies highlighted the enormous capacity of care professionals and foster parents to accept and positively influence LGBTQ youth in out-of-home care.	i			Outcome indicator	code
Boyle, 2015	2	Contact with birth families	Identity Contact with birth families helped some children to form dual family identities. Success of this depended on co-operation of birth parents	i			Identity & self-respect	i
Wright, 2019	5	Coping intervention, Cognitive behavioral therapy (CBT)	Intervention studies. Following participation in an intervention designed to increase physiological, cognitive, and behavioral coping strategies for managing stress and worry, a study found that the intervention also increased positive self-concept. In a global study investigating the effects of a customized spiritual intervention in 13 different countries, it was revealed that those who particip…	i			Participation & influence	j
Lutman, 2016	2	Fear of violence	Impact of peer violence Impact on young people: Studies indicate that many gay and lesbian adolescents reported hiding their sexual orientation in placement due to fear of violence.	i
